# Supplementary material for: Mapping the Elephants of the 19th Century East African Ivory Trade with a Multi-Isotope Approach
Source: PLoS One. 2016 Oct 19;11(10):e0163606. doi: 10.1371/journal.pone.0163606 (PMC5070863; doi:10.1371/journal.pone.0163606)
Supplement: S1 Table — δ18O values are relative to VSMOW and the δ13C values of modern elephants have been corrected for depletion of 13C in atmospheric CO2 since the Industrial Revolution, due to burning of fossil fuels, for comparison with historic samples [90]. (XLSX) [file pone.0163606.s001.xlsx]

## Sheet: Sheet1
	Modern Provenanced Data Set
Museum ID	Provenance	Current Protected Area	Latitude	Longitude	Date	Tissue	87Sr/86Sr	δ15N	δ13C coll	C:N ratio	δ13C carb	δ18 O	Sex
LACM 52470	Tana River, Kenya	Arawale NP, Kenya	-1.1	40	1963-03-05	bone	0.70677	14.5	-16.7	3.3	-11.2	33.3	F
LACM 52471	Tana River, Kenya	Arawale NP, Kenya	-1.1	40	1963-03-10	bone	0.70702	13.3	-17.3	3.3	-13.6	31.3	F
LACM 52472	Tana River, Kenya	Arawale NP, Kenya	-1.1	40	1963-03-04	bone	0.70734	14.1	-16.9	3.3			M
LACM 52474	Tana River, Kenya	Arawale NP, Kenya	-1.1	40	1963-03-04	bone	0.70788	14	-16.9	3.5	-10.8	33.1	M
FM 104974	Garissa, Tana River, Kenya		-0.5	39.6	1949	bone	0.70666	15	-17.2	3.4	-7.2	32.1
MVZ 144247	Lugard Falls, Kenya	Tsavo East NP, Kenya	-3.1	38.7	1973-08-23	bone	0.71046	13.5	-16.3	3.3	-9.6	32	F
Ambrose	Mau Escarpment, Kenya (Ambrose and DeNiro 1986)	Mau Forest Reserve/Lake Naivasha, Kenya	-0.8	36	1986	ivory	0.70733	10.6	-15.4		-14.7	24.4
Vienna01	Semliki River, Uganda	Rwemzori Mts. NP, Uganda/ Virunga NP, Congo	0.6	30	1967-07-01	ivory	0.71345	10.1	-11.8	3.18	-5.8	26.6
Vienna02	Tarangire NP, Tanzania	Tarangire NP, Tanzania	-4.13125	36.1392	Oct/Nov 1971	ivory	0.707001
Vienna03	Kiganjo Farm, Kenya	Kiganjo Forest Reserve, Kenya	-0.4	37	1998/1999	ivory	0.7062	9.3	-17.4	3.18	-12.3	26.6
TANAPA01	Mikumi NP, Tanzania	Mikumi NP, Tanzania	-7.3	37.2	2010-02-01	ivory	0.70953	6.9	-20.9	3.17	-11.2	28.1
TANAPA02	Mikumi NP, Tanzania	Mikumi NP, Tanzania	-7.3	37.2	2010-02-01	ivory		9.6	-18.9	3.13
TANAPA03	Mikumi NP, Tanzania	Mikumi NP, Tanzania	-7.3	37.2	2010-02-01	ivory	0.71321	10.3	-15.9	3.16	-10.8	29.5
TANAPA04	Mikumi NP, Tanzania	Mikumi NP, Tanzania	-7.3	37.2	2010-02-01	ivory	0.71298	10.3	-15.6	3.18	-11.5	28.3
TANAPA05	Mikumi NP, Tanzania	Mikumi NP, Tanzania	-7.3	37.2	2010-02-01	ivory	0.71221	8.2	-11.4	3.19	-10.5	28.4
TANAPA06	Mikumi NP, Tanzania	Mikumi NP, Tanzania	-7.3	37.2	2010-02-01	ivory		8.6	-18.6	3.19	-12.3	29.1
TANAPA07	Mikumi NP, Tanzania	Mikumi NP, Tanzania	-7.3	37.2	2010-02-01	ivory	0.70957	8.5	-17.5	3.16	-11.1	30.4
TANAPA08	Mikumi NP, Tanzania	Mikumi NP, Tanzania	-7.3	37.2	2010-02-01	ivory	0.71103	8.2	-15.4	3.14	-10.8	29.7
TANAPA09	Mikumi NP, Tanzania	Mikumi NP, Tanzania	-7.3	37.2	2010-02-01	bone	0.71124	7.9	-14.6	3.17	-8.4	28
TANAPA10	Mikumi NP, Tanzania	Mikumi NP, Tanzania	-7.3	37.2	2010-02-01	bone	0.70967	6.3	-15.6	3.25	-10.2	27.3
TANAPA11	Mikumi NP, Tanzania	Mikumi NP, Tanzania	-7.3	37.2	2010-02-01	bone	0.70852	7.1	-15.6	3.17	-10.3	29.3
TANAPA12	Mikumi NP, Tanzania	Mikumi NP, Tanzania	-7.3	37.2	2010-02-01	bone		8.9	-15.6	3.19	-9.2	28.8
TANAPA13	Mikumi NP, Tanzania	Mikumi NP, Tanzania	-7.3	37.2	2010-02-01	ivory	0.7116	5.8	-19.9	3.15	-13.9	29.7
TANAPA14	Mikumi NP, Tanzania	Mikumi NP, Tanzania	-7.3	37.2	2010-02-01	ivory	0.71217	8.7	-15.9	3.19	-9.5	29.2
TANAPA15	Mikumi NP, Tanzania	Mikumi NP, Tanzania	-7.3	37.2	2010-02-01	ivory		6.3	-16.7	3.16	-12	27.3
TANAPA16	Mikumi NP, Tanzania	Mikumi NP, Tanzania	-7.3	37.2	2010-02-01	ivory	0.71327	8.6	-16.8	3.16	-12	30.8
TANAPA17	Mikumi NP, Tanzania	Mikumi NP, Tanzania	-7.3	37.2	2010-02-01	ivory	0.71032	7.5	-19.5	3.12	-13.2	26.9
TANAPA18	Mikumi NP, Tanzania	Mikumi NP, Tanzania	-7.3	37.2	2010-02-01	bone	0.70917	7.6	-16.3	3.16	-9.4	28.3
TANAPA19	Mikumi NP, Tanzania	Mikumi NP, Tanzania	-7.3	37.2	2010-02-01	ivory		6.3	-20.3	3.13	-14.3	28
TANAPA20	Mikumi NP, Tanzania	Mikumi NP, Tanzania	-7.3	37.2	2010-02-01	ivory	0.71006	7.4	-17	3.17
TANAPA21	Mikumi NP, Tanzania	Mikumi NP, Tanzania	-7.3	37.2	2010-02-01	bone	0.70921	7.6	-14.7	3.14	-8.6	29.7
TANAPA22	Mikumi NP, Tanzania	Mikumi NP, Tanzania	-7.3	37.2	2010-02-01	bone	0.71059	6.3	-15	3.24	-12.1	28.4
TANAPA23	Mikumi NP, Tanzania	Mikumi NP, Tanzania	-7.3	37.2	2010-02-01	ivory		5.8	-19.9	3.15
TANAPA24	Mikumi NP, Tanzania	Mikumi NP, Tanzania	-7.3	37.2	2010-02-01	bone	0.70866	7.9	-15.6	3.11	-11.1	31.3
TANAPA25	Mikumi NP, Tanzania	Mikumi NP, Tanzania	-7.3	37.2	2010-02-01	ivory	0.71318	9.5	-15.5	3.19	-9.1	30.3
TANAPA26	Mikumi NP, Tanzania	Mikumi NP, Tanzania	-7.3	37.2	2010-02-01	ivory		6.3	-19.7	3.12	-14.3	28.4
TANAPA27	Arusha NP, Tanzania	Arusha NP, Tanzania	-3.3	36.8	2010-03-01	ivory	0.70512	12	-12.4	3.18	-7	32.4
TANAPA28	Saadani NP, Tanzania	Saadani NP, Tanzania	-6	38.7	2010-03-01	bone	0.71312	6.6	-21	3.17	-12.5	28
TANAPA29	Ruaha NP, Tanzania	Ruaha NP, Tanzania	-7.7	34.9	2010-03-01	ivory	0.71859	9.7	-20.4	3.19	-13.5	27.6
TANAPA30	Ruaha NP, Tanzania	Ruaha NP, Tanzania	-7.8	35	2010-03-01	bone	0.72	10.2	-19.4	3.22	-14.7	27.8
TANAPA31	Ruaha NP, Tanzania	Ruaha NP, Tanzania	-7.8	35	2010-03-01	bone	0.71955	11.4	-19.4	3.19	-14.4	29.1
TANAPA32	Ruaha NP, Tanzania	Ruaha NP, Tanzania	-7.7	34.9	2010-03-01	bone	0.71821	11.1	-20.5	3.2	-14.6	30.1
	Historic Provenanced Data Set
Museum ID	Historic Provenance	Current Protected Area	Latitude	Longitude	Date	Tissue	87Sr/86Sr	δ15 N	δ13 C coll	C:N ratio	δ13 C carb	δ18 O	Sex
MVZ 28022	Kijabe, Kenya	Hell's Gate NP, Kenya	-0.9	36.6	1904-08-17	molar	0.7076	9.1	-20	3.3	-15.2	25.7	M
EA 165176	Mt Meru, Tanzania	Arusha NP, Tanzania	-3.2	36.8	1909-09-07	molar	0.70585	10	-19.2	3.4	-10	30.9	M
EA 165499	Meru Rd, Kenya	Nairobi Arboretum, Kenya	-1.3	36.8	1909-09-09	molar	0.70647	7.5	-21.7	3	-12.8	28.9	M
EA 163319	Meru Rd, Kenya	Nairobi Arboretum, Kenya	-1.3	36.8	1909-09-13	bone		7.3	-21.2	3.3			F
EA 163316	Nyeri, Kenya	Nyeri Hill Forest Reserve, Kenya	-0.4	37	1909-09-19	molar	0.70577	8.8	-22.2	3.4
EA 163317	Guaso Nyiro, Kenya		0.7	37.8	1909-06-01	bone	0.70753	8	-21.6	3.3	-16.5	22.6
FM 35115	Meru, Kenya	Mt Kenya NP, Kenya	0.1	37.6	1930-10-21	molar	0.70544	11.7	-20.5	3.3
EA 163321	Meru, Kenya	Mt Kenya NP, Kenya	0.1	37.7	1909-09-16	bone	0.70641	6.8	-21.5	3.4	-14.7	27.3	F
EA 163323	Meru, Kenya	Mt Kenya NP, Kenya	0.1	37.6	1909-09-16	bone	0.70644	8.2	-20.8	3.2
EA 165484	Kisingo, Uganda		0.6	33.2	1909-12-28	bone	0.70551	8.2	-21	3.3	-10.9	30	M
EA 182106	Marsabit Road, Kenya	Losai National Reserve, Kenya	1.4	38	1911-07-30	bone		14	-19.3	3.3			F
EA 164814	Rhino Camp, Uganda	Ajai Wildlife Reserve, Uganda	3	31.4	1910-01-28	bone		7.5	-13.6	3.4
EA 163318	Mt Kenya, Kenya	Mt Kenya NP, Kenya	-0.2	37.3	1909-08-19	molar		9	-21.1	3.3			M
FM 34364	Kirinyaga, Mt Kenya	Mt Kenya NP, Kenya	-0.2	37.3	1912-09-07	molar	0.70653	8.7	-21.2	3.4	-13.9	30.6
PC S85	Ogaden, Somalia		8.5	45.3	29/01/1896	molar	0.7082	12.4	-19.7	3.19896	-12.9	30.5	M
PC 442	Obbo, N Uganda	Imatong Mountains, Sudan/Otze Forest, Uganda	4	32.5	1903-05-28	molar	0.71861	8	-19.6	3.11173	-13.2	27.7	M
PC 284	Ituri Forest, Congo		1.5	29.5	1906-07-24	molar	0.72281	11.7	-25.3	3.5	-16.2	25.6	M
PC 142	Zuga Lake Albert, Congo		2.1	30.8	1905-06-05	molar		11.6	-24.4	3.14103			M
PC 265	Makala, Ituri Forest, Congo		0.5	27.8	1906-07-07	molar	0.73638	10.2	-25.5	3.17083			M
PC 116	Wadelai, Uganda		2.8	31.6	1905-05-05	molar	0.72001	11.5	-23.9	3.09722	-16.3	25.9	M
PC 114	Wadelai, Uganda		2.8	31.6	1905-04-22	bone	0.71569	7.2	-18.6	3.25893	-11.7	27.4	M
PC A44	Arda-Arto, Ethiopia	Awash West Reserve, Ethiopia	9.3	39.8	19/12/1899	molar	0.70675	15.8	-13.4	3.12165	-8	32.3	M
PC A45	Arda-Arto, Ethiopia	Awash West Reserve, Ethiopia	9.3	39.8	19/12/1899	molar		17.6	-13.4	3.19551	-7.6	31.4	M
	Historic Unrovenanced Data Set
Museum ID	Historic Provenance	Museum Provenance	Latitude	Longitude	Date	Tissue	87Sr/86Sr	δ15 N	δ13 C coll	C:N ratio	δ13 C carb	δ18 O	Sex
Hawley01	West St ivory 1	Sheffield, UK			early 20th c.	arch. ivory		10	-21.2	3.25
Hawley02	West St ivory 2	Sheffield, UK			early 20th c.	arch. ivory	0.71005	9.7	-21.8	3.4
Hawley03	Ivory Rule Blanks	Sheffield, UK			early 20th c.	ivory	0.7052	7.3	-20.3	3.25	-5.7	26.8
Hawley04	Ivory Rule Blanks	Sheffield, UK			early 20th c.	ivory		7.2	-19.4	3.41	-13.5	19.5
Hawley05	Ivory Rule Blanks	Sheffield, UK			early 20th c.	ivory		7.3	-19	3.25	-12.4	19.7
Hawley06	Ivory Rule Blanks	Sheffield, UK			early 20th c.	ivory	0.72801	10.8	-21.4	3.23	-17.1	19.3
Hawley07	Ivory Rule Blanks	Sheffield, UK			early 20th c.	ivory		10.5	-21.3	3.22	-13.8	20
Hawley08	Ivory Rule Blanks	Sheffield, UK			early 20th c.	ivory		10.7	-21.1	3.18	-17	19.8
Hawley09	Ivory Rule Blanks	Sheffield, UK			early 20th c.	ivory		10.7	-21	3.24	-12.9	20.9
Hawley10	Ivory Rule Blanks	Sheffield, UK			early 20th c.	ivory		10.7	-21.2	3.18
Hawley11	Ivory Leclere Badge 1	Sheffield, UK			early 20th c.	ivory	0.71348	13.5	-24.3	3.22	-18.6	21
Hawley12	Ivory Leclere Badge 2	Sheffield, UK			early 20th c.	ivory		13.6	-24.4	3.19	-18.5	21.8
Hawley13	Ivory Rule Blanks	Sheffield, UK			early 20th c.	ivory	0.72652	6.5	-20.7	3.21	-13.6	28.6
Hawley14	Ivory Rule Blanks	Sheffield, UK			early 20th c.	ivory		8.5	-17.6	3.19	-10.5	30
Hawley15	Ivory Rule Blanks	Sheffield, UK			early 20th c.	ivory		6.7	-19.8	3.12	-12.6	29
Hawley16	Ivory Rule Blanks	Sheffield, UK			early 20th c.	ivory		8.6	-19.6	3.12
Hawley17	Ivory Rule Blanks	Sheffield, UK			early 20th c.	ivory	0.71691	6.9	-21.7	3.19	-16.1	25.1
Hawley18	Ivory Rule Blanks	Sheffield, UK			early 20th c.	ivory	0.71849	10.7	-24.8	3.15	-18.2	25.3
Hawley19	Ivory Rule Blanks	Sheffield, UK			early 20th c.	ivory	0.72116	12	-24.6	3.21	-17.5	26.4
Hawley20	Ivory Rule Blanks	Sheffield, UK			early 20th c.	ivory		11.9	-25.6	3.18	-18.1	25
Hawley21	Ivory Rule Blanks	Sheffield, UK			early 20th c.	ivory		14.8	-23.5	3.16	-16.9	28.8
Hawley22	Ivory Rule Blanks	Sheffield, UK			early 20th c.	ivory		12.2	-23.8	3.18	-17.1	29.9
Hawley23	Ivory Rule Blanks	Sheffield, UK			early 20th c.	ivory		7.6	-20.7	3.1	-14.1	29.5
HOW	Zanzibar, Tanzania	Zanzibar, Tanzania			late 19th c.	ivory	0.71381	8.1	-19.2	3.18	-8.8	27.9
Korogwe	Old Korogwe, Tanzania	Korogwe, Tanzania			late 19th c.	arch. bone	0.70733	13.3	-14.7	3.21	-7	27.5
Ivoryton01	Steinway 1	Ivoryton, USA			mid 20th c.	ivory	0.73429	10	-20.3	3.3012	-13.4	31.1
Ivoryton02	Steinway 2	Ivoryton, USA			mid 20th c.	ivory	0.73055	9.8	-19.1	3.23662	-12.4	29.9
Ivoryton03	Baldwin 1	Ivoryton, USA			early 20th c.	ivory	0.72334	9.8	-19.2	3.33664	-9.7	29.2
Ivoryton04	Baldwin 2	Ivoryton, USA			early 20th c.	ivory	0.72366	9.6	-19.9	3.33647	-11.7	29.2
Ivoryton05	Baldwin 3	Ivoryton, USA			early 20th c.	ivory	0.72078	8.7	-19.9	3.37172	-12.9	31.5
Ivoryton06	Baldwin 4	Ivoryton, USA			early 20th c.	ivory	0.72515	11.7	-16.9	3.22775	-7.4	27.4
Ivoryton07	Baldwin 5	Ivoryton, USA			early 20th c.	ivory	0.72118	8.5	-19.5	3.2894	-12.4	31.7
Ivoryton08	Baldwin 6	Ivoryton, USA			early 20th c.	ivory	0.72617	8.9	-19.4	3.4	-11.6	31.4
MVZ=Museum of Vertebrate Zoology, Berkeley		HOW=House of Wonders, Zanzibar
EA=East African collection, Smithsonian Museum of Natural History		Ivoryton=Ivoryton piano keys, AcoustiCraft, Connecticut
FM=Field Museum, Chicago		Ambrose=Ivory from Ambrose and DeNiro [1]
PC=Powell-Cotton Museum, Kent		Korogwe=HEEAL archaeological excavation Biginagwa [2]
LACM=Los Angeles County Museum		TANAPA=Tanzania National Park collection
Vienna=Natural History Museum Wien
Hawley=Hawley Collection Sheffield
[1] Ambrose SH, Deniro MJ. The isotopic ecology of East African mammals. Oecologia. 1986; 395–406.
[2] Biginagwa TJ. Excavation of 19th century caravan trade halts in north-eastern Tanzania: a preliminary report. Nyame Akuma. 2009;72: 52–60.
